# Supplementary material for: Structural and Functional Genomics of the Resistance of Cacao to Phytophthora palmivora
Source: Pathogens. 2021 Jul 30;10(8):961. doi: 10.3390/pathogens10080961 (PMC8398157; doi:10.3390/pathogens10080961)
Supplement: Supplementary file 1 [file pathogens-10-00961-s001.zip]

Archive with 9 entries (7 files):
- pathogens-1225547-supplementary/
- pathogens-1225547-supplementary/Supplementar/
- pathogens-1225547-supplementary/Supplementar/Figure S1.pdf
- pathogens-1225547-supplementary/Supplementar/Figure S2.pdf
- pathogens-1225547-supplementary/Supplementar/Figure S3.pdf
- pathogens-1225547-supplementary/Supplementar/Folder S1.zip
- pathogens-1225547-supplementary/Supplementar/Table S1.pdf
- pathogens-1225547-supplementary/Supplementar/Table S2.pdf
- pathogens-1225547-supplementary/Supplementar/Table S3.pdf
